# Supplementary material for: Who Packed the Drugs? Application of Bayesian Networks to Address Questions of DNA Transfer, Persistence, and Recovery from Plastic Bags and Tape
Source: Genes (Basel). 2021 Dec 22;13(1):18. doi: 10.3390/genes13010018 (PMC8774669; doi:10.3390/genes13010018)
Supplement: Supplementary file 1 [file genes-13-00018-s001.zip]

Archive with 2 entries (2 files):
- Supplementary material/Supplementary material S1.pdf
- Supplementary material/Supplementary material S2.xlsx
