# Supplementary material for: Who Packed the Drugs? Application of Bayesian Networks to Address Questions of DNA Transfer, Persistence, and Recovery from Plastic Bags and Tape
Source: Genes (Basel). 2021 Dec 22;13(1):18. doi: 10.3390/genes13010018 (PMC8774669; doi:10.3390/genes13010018)
Supplement: Supplementary file 1 [file genes-13-00018-s001.zip › Supplementary material/Supplementary material S2.xlsx]

## Sheet: Table 2.1
Supplementary table 2.1 Results from the direct and indirect transfer to zip-lock bags experiment. For each participant and direct (E1) and indirect (E2) transfer experiment; the measured DNA quantity (ng/µl, sample volume 200µl), the number of alleles matching the POI, the number of unknown alleles, the total RFU for the sample and the adjusted POI RFU. The shedder status form each participant i…
Participant	Experiment	Quant (ng/µl)	POI alleles	Unknown alleles	Total_RFU	Adj. RFU POI	Shedder status
A	E1	0.0002	0	0	0	0	Low
B	E1	0.0016	3	0	447	19.4348	Medium
C	E1	0.0108	46	0	26517	1152.91	Medium
D	E1	0.0086	46	0	21666	942	High
E	E1	0.0002	0	0	0	0	Medium
F	E1	0.0025	25	0	3923	170.565	High
G	E1	0.001	4	0	412	17.913	Medium
H	E1	0.002	5	0	598	26	Medium
I	E1	0.0006	0	0	0	0	Medium
J	E1	0.0015	14	0	1622	70.5217	Low
K	E1	0.0081	46	0	23970	1042.17	High
L	E1	0.0096	45	0	25995	1130.22	Medium
M	E1	0.0428	46	0	96249	4184.74	High
N	E1	0.0015	19	0	2503	108.826	Medium
O	E1	0.0012	6	0	635	27.6087	Low
P	E1	0.0012	3	0	208	9.04348	Medium
Q	E1	0.0006	2	2	496	21.5652	Low
R	E1	0.0003	0	0	0	0	Medium
S	E1	0.0018	15	0	2619	113.87	Medium
T	E1	0.0012	10	0	1024	44.5217	Low
A	E2	0.0009	20	0	2263	98.3913	Low
B	E2	0.0222	46	21	64937	2412.35	Medium
C	E2	0	0	0	0	0	Medium
D	E2	0.0013	22	0	2397	104.217	High
E	E2	0	0	0	0	0	Medium
F	E2	0.0002	0	0	0	0	High
G	E2	0	0	0	0	0	Medium
H	E2	0.0001	0	0	0	0	Medium
I	E2	0.0008	0	33	4636	0	Medium
J	E2	0.0333	46	0	177859	7733	Low
K	E2	0.0067	46	0	19299	839.087	High
L	E2	0.0003	2	0	104	4.52174	Medium
M	E2	0.0008	5	0	404	17.5652	High
N	E2	0	0	0	0	0	Medium
O	E2	0	0	0	0	0	Low
P	E2	0.0003	1	0	119	5.17391	Medium
Q	E2	0.0009	2	0	290	12.6087	Low
R	E2	0.0004	0	0	0	0	Medium
S	E2	0.0001	0	0	0	0	Medium
T	E2	0	0	0	0	0	Low

## Sheet: Table 2.2
Supplementary table 2.2 Results from the persistence and detection of DNA from a previous user of a tape roll experiment. For each sample the results are given for the previous handler of the tape (C2) and the packer (C1); the mixture proportion (mix), the total RFU in the samples, the adjusted RFU for each participant the number of unique alleles and the shedder status of the participants.
Sample	C1	C2	Mix_C1	Mix_C2	Total RFU	RFU C1	RFU C2	C1 Unique alleles	C2 Unique alleles	C1 Shedder	C2 Shedder
1	A	C	0	0	0	0	0	0	0	Low	Medium
2	O	R	0	0	0	0	0	0	0	Low	Medium
3	P	J	0	0	0	0	0	0	0	Medium	Low
4	C	D	1	5.429e-10	7516	326.783	1.7741e-07	24	0	Medium	High
5	B	A	1	6.47e-10	1756	76.3478	4.9397e-08	7	0	Medium	Low
6	D	B	1	2.121e-09	374	16.2609	3.44893e-08	2	0	High	Medium
7	K	T	1	2.261e-09	5242	227.913	5.15311e-07	19	0	High	Low
8	Q	O	1	3.709e-09	365	15.8696	5.88602e-08	1	0	Low	Low
9	M	E	1	5.972e-09	16668	724.696	4.32788e-06	31	0	High	Medium
10	F	I	1	6.429e-09	2457	106.826	6.86785e-07	8	0	High	Medium
11	L	S	0.97475	0.02525	8399	355.953	9.22064	24	0	Medium	Medium
12	N	Q	0.92127	0.07873	2864	114.718	9.8036	11	2	Medium	Low
13	E	N	0.90137	0.09863	20133	789.012	86.3356	27	9	Medium	Medium
14	I	G	0.86529	0.13471	12687	477.301	74.3072	30	7	Medium	Medium
15	G	M	0.68671	0.31329	13401	400.113	182.539	27	16	Medium	High
16	H	L	0.38219	0.61781	29605	491.945	795.229	26	26	Medium	Medium
17	R	K	0.31153	0.68847	5250	71.1101	157.151	6	13	Medium	High
18	J	F	2.447e-07	1	390	4.14926e-06	16.9565	0	1	Low	High
19	S	H	0	1	1682	4.76079e-07	73.1304	0	9	Medium	Medium
20	T	P	4.261e-08	1	1330	2.46397e-06	57.8261	0	6	Low	Medium

## Sheet: Table 2.3
Supplementary table 2.3 The results of the shedder status experiment. For each participant and all three repetitions; the total RFU in the sample, the mixture proportion for the POI and unknowns, the adjusted RFU for the POI and the assigned shedder status.
Participant	Rep	TOTAL RFU	Mix POI	Mix U1	Mix U2	Aj_RFU_tot	Matching alleles	Unkown alleles	Shedder type
A	R1	607	NA	NA	NA	607	5	0	Low
A	R2	1362	NA	NA	NA	1362	7	1	Low
A	R3	0	NA	NA	NA	0	0	0	Low
B	R1	6112	0.81351	0.18649	NA	4972.17	26	6	Medium
B	R2	28909	0.91428	0.08572	NA	26430.9	42	8	Medium
B	R3	16408	0.8727	0.1273	NA	14319.3	38	8	Medium
C	R1	8835	0.88344	0.11656	NA	7805.19	31	4	Medium
C	R2	11929	0.85499	0.14501	NA	10199.2	42	8	Medium
C	R3	81062	0.7546	0.22842	0.01703	61169.4	46	28	Medium
D	R1	84834	0.986871	0.013129	NA	83720.2	46	4	High
D	R2	32840	NA	NA	NA	32840	46	0	High
D	R3	63216	NA	NA	NA	63216	46	0	High
E	R1	21581	NA	NA	NA	21581	43	3	Medium
E	R2	5022	0.8989	0.1011	NA	4514.28	23	2	Medium
E	R3	4194	NA	NA	NA	4194	26	0	Medium
F	R1	17736	0.9685	0.03149	NA	17177.3	40	2	High
F	R2	219532	0.990098	0.009902	NA	217358	46	7	High
F	R3	96567	0.76995	0.23005	NA	74351.8	32	8	High
G	R1	458705	NA	NA	NA	458705	46	0	Medium
G	R2	17714	NA	NA	NA	17714	44	0	Medium
G	R3	9290	NA	NA	NA	9290	33	0	Medium
H	R1	20776	0.97752	0.02248	NA	20309	38	2	Medium
H	R2	119116	0.96757	0.03243	NA	115253	46	9	Medium
H	R3	56753	0.93791	0.06209	NA	53229.2	45	10	Medium
I	R1	48686	1	1e-08	NA	48686	43	1	Medium
I	R2	24746	0.97298	0.02702	NA	24077.4	39	2	Medium
I	R3	4354	NA	NA	NA	4354	20	0	Medium
J	R1	0	NA	NA	NA	0	0	0	Low
J	R2	21968	8.361e-09	1	NA	0.000183674	18	31	Low
J	R3	636	1	7.643e-10	NA	636	2	0	Low
K	R1	322782	NA	NA	NA	322782	46	0	High
K	R2	24616	NA	NA	NA	24616	38	0	High
K	R3	98792	NA	NA	NA	98792	46	0	High
L	R1	360099	NA	NA	NA	360099	43	0	Medium
L	R2	83544	0.998105	0.001895	NA	83385.7	39	1	Medium
L	R3	17017	0.9227	0.0773	NA	15701.6	27	3	Medium
M	R1	368904	NA	NA	NA	368904	46	0	High
M	R2	302857	NA	NA	NA	302857	46	0	High
M	R3	178998	NA	NA	NA	178998	46	0	High
N	R1	5494	0.81416	0.18584	NA	4473	16	5	Medium
N	R2	24791	0.9338	0.0662	NA	23149.8	38	5	Medium
N	R3	8103	NA	NA	NA	8103	29	0	Medium
O	R1	0	NA	NA	NA	0	0	0	Low
O	R2	1384	NA	NA	NA	1384	12	0	Low
O	R3	2296	0.1257	0.8743	NA	288.607	9	5	Low
P	R1	415646	NA	NA	NA	415646	46	0	Medium
P	R2	58594	NA	NA	NA	58594	43	0	Medium
P	R3	15114	0.97756	0.02244	NA	14774.8	35	1	Medium
Q	R1	7962	0.244	0.756	NA	1942.73	16	19	Low
Q	R2	223	NA	NA	NA	223	2	0	Low
Q	R3	4771	0.58683	0.41317	NA	2799.77	15	10	Low
R	R1	28709	NA	NA	NA	28709	36	0	Medium
R	R2	0	NA	NA	NA	0	0	0	Medium
R	R3	105	NA	NA	NA	105	1	0	Medium
S	R1	1034	NA	NA	NA	1034	7	0	Medium
S	R2	18998	0.97635	0.02365	NA	18548.7	41	2	Medium
S	R3	5369	0.91168	0.08832	NA	4894.81	19	2	Medium
T	R1	3885	0.93896	0.06104	NA	3647.86	20	1	Medium
T	R2	15237	0.46356	0.53644	NA	7063.26	39	26	Medium
T	R3	1596	NA	NA	NA	1596	14	0	Medium
